# Supplementary material for: Modifiable risk factors and skin cancers: a multi-omics Mendelian randomization study from causal inference to drug target discovery
Source: Front Genet. 2026 Jul 7;17:1870725. doi: 10.3389/fgene.2026.1870725 (PMC13384438; doi:10.3389/fgene.2026.1870725)
Supplement: Supplementary file 2 [file Table1.xlsx]

## Sheet: Table S1
Supplemental Table 1. Overview of the source of exposure and outcome data.
Type	Trait	Author	Data source (PMID/GWAS ID)	Tiltle	Sample size	Consortium	Population
Outcome	Basal Cell Carcinoma	Kurki, M.I., Karjalainen, J., Palta, P. et al.	PMID: 36653562	FinnGen provides genetic insights from a well-phenotyped isolated population	334699	FinnGen	Europen
		Seviiri M	PMID: 36496446	A multi-phenotype analysis reveals 19 susceptibility loci for basal cell carcinoma and 15 for squamous cell carcinoma	2523630	UK Biobank	Europen
	Squamous Cell Carcinoma	Kurki, M.I., Karjalainen, J., Palta, P. et al.	PMID: 36653562	FinnGen provides genetic insights from a well-phenotyped isolated population	317724	FinnGen	Europen
		Seviiri M	PMID: 36496446	A multi-phenotype analysis reveals 19 susceptibility loci for basal cell carcinoma and 16 for squamous cell carcinoma	2529399	UK Biobank	Europen
	Melanoma	Kurki, M.I., Karjalainen, J., Palta, P. et al.	PMID: 36653562	FinnGen provides genetic insights from a well-phenotyped isolated population	317387	FinnGen	Europen
		Burrows	ieu-b-4969	NA	375767	UK Biobank	Europen
Exposure	Age of Smoking Initiation	Liu M	PMID: 30643251	Association studies of up to 1.2 million individuals yield new insights into the genetic etiology of tobacco and alcohol use	341427	GSCAN	Europen
	Smoking Initiation	Liu M	PMID: 30643251	Association studies of up to 1.3 million individuals yield new insights into the genetic etiology of tobacco and alcohol use	1232091	GSCAN	Europen
	Cigarettes Per Day	Liu M	PMID: 30643251	Association studies of up to 1.4 million individuals yield new insights into the genetic etiology of tobacco and alcohol use	337334	GSCAN	Europen
	Smoking Cessation	Liu M	PMID: 30643251	Association studies of up to 1.5 million individuals yield new insights into the genetic etiology of tobacco and alcohol use	547219	GSCAN	Europen
	Drinks Per Week	Liu M	PMID: 30643251	Association studies of up to 1.6 million individuals yield new insights into the genetic etiology of tobacco and alcohol use	941280	GSCAN	Europen
	Lifetime Smoking	Wootton RE	PMID: 31689377	Genome-wide association study of lifetime smoking index in a sample of 462,690 individuals from the UK Biobank	462690	UK Biobank	Europen
	Actinic Keratosis	Neale lab	ukb-d-L12_ACTINKERA	NA	361194	Neale lab	Europen
	Nonionizing Radiation	Neale lab	ukb-d-L12_NONIONRADISKIN	NA	361194	Neale lab	Europen
	Vitamin D	Zheng JS	PMID: 33064751	The association between circulating 25-hydroxyvitamin D metabolites and type 2 diabetes in European populations: A meta-analysis and Mendelian randomisation analysis	120618	EPIC; SUNLIGHT	Europen
	HIV	NA	finn-b-AB1_HIV	NA	218792	FinnGen	Europen
	Sunburn	Loh PR	PMID: 29892013	Mixed-model association for biobank-scale datasets	350232	UK Biobank	Europen

## Sheet: Table S2
Supplemental Table S2. Genetic variants that were used as instruments for actinic keratosis after using phenoscanner kick out of confounding factors.
pval.exposure	pos.exposure	chr.exposure	beta.exposure	se.exposure	SNP	effect_allele.exposure	other_allele.exposure	eaf.exposure	F	N	R2
4.42711e-06	197971676	1	0.00247909	0.000540068	rs76547265	A	G	0.0188449	21.0711	361194	2.15729e-06
4.84976e-06	180639817	2	-0.00103219	0.0002258	rs7592797	T	G	0.113843	20.8964	361194	1.16729e-05
3.38221e-06	228473607	2	0.00194568	0.000418767	rs189919120	C	T	0.0324589	21.5873	361194	3.75397e-06
6.72651e-06	165789489	2	0.00124733	0.000277048	rs13022981	C	T	0.0724929	20.27	361194	7.54666e-06
9.45867e-06	194614835	3	0.0025125	0.000567252	rs11716950	G	A	0.0166055	19.6182	361194	1.7739e-06
1.73285e-06	379794	3	0.00121169	0.000253365	rs390324	G	A	0.0937883	22.8712	361194	1.07636e-05
3.42531e-07	37838135	4	0.000745426	0.000146205	rs56144710	T	C	0.446001	25.9947	361194	3.55647e-05
9.23889e-06	155627814	4	0.00138544	0.000312436	rs10517596	T	C	0.0557872	19.6632	361194	5.73518e-06
5.20164e-07	175780822	4	-0.000725494	0.000144555	rs7668858	C	G	0.484712	25.1884	361194	3.48357e-05
5.48428e-07	96540946	4	0.00170096	0.000339606	rs62306731	C	T	0.0469004	25.0864	361194	6.20929e-06
9.39161e-06	95263412	5	-0.000796594	0.000179786	rs547927865	T	C	0.219281	19.6319	361194	1.86101e-05
3.55288e-06	425284	5	0.00321491	0.000693463	rs148255999	A	G	0.0129921	21.4927	361194	1.52609e-06
6.87527e-06	32641342	6	0.000851301	0.00018928	rs28891437	A	G	0.21022	20.2282	361194	1.85963e-05
2.22239e-06	152426964	6	0.000890977	0.000188282	rs113129797	A	G	0.182231	22.3932	361194	1.84781e-05
6.26181e-06	43897567	7	0.000997429	0.000220796	rs10243172	A	G	0.122243	20.4071	361194	1.21247e-05
9.25316e-06	15641920	7	0.00208599	0.000470454	rs75132506	G	A	0.0244456	19.6603	361194	2.59616e-06
5.35427e-06	20999017	8	-0.000687398	0.000151061	rs55956542	C	T	0.342369	20.7067	361194	2.58153e-05
2.06286e-06	4763295	8	0.00110861	0.000233526	rs188072751	C	T	0.119262	22.5365	361194	1.31077e-05
5.30762e-06	119793515	9	0.00182842	0.000401647	rs73657622	A	C	0.033039	20.7235	361194	3.66596e-06
8.32204e-06	13703335	9	0.00121844	0.000273389	rs72711910	G	A	0.0880772	19.8631	361194	8.834e-06
9.82472e-06	10780665	10	0.00114362	0.000258675	rs11256804	A	G	0.0861329	19.5459	361194	8.51915e-06
3.43384e-07	91425657	11	0.00238457	0.000467743	rs114868089	G	A	0.0241904	25.99	361194	3.39706e-06
1.00374e-06	101348968	11	0.00366022	0.000748359	rs75380375	A	G	0.0100267	23.9218	361194	1.31482e-06
4.03302e-06	8987926	11	0.00219919	0.000477073	rs80345945	T	C	0.0235515	21.2498	361194	2.70591e-06
6.90367e-06	107613544	12	0.00113768	0.000253002	rs73186222	A	G	0.0897002	20.2205	361194	9.14239e-06
7.1499e-06	32064859	12	-0.00170318	0.000379392	rs150314114	A	G	0.037196	20.1532	361194	3.99639e-06
2.93015e-06	108908082	13	0.00252764	0.000540588	rs9520826	G	A	0.0203151	21.8624	361194	2.40931e-06
8.70743e-06	92341428	15	-0.00097831	0.00021999	rs7170318	A	G	0.123619	19.7764	361194	1.18636e-05
1.70868e-06	93615983	15	0.00365923	0.000764694	rs146047390	A	C	0.00979939	22.8983	361194	1.23031e-06
1.28478e-06	17610970	16	0.000867237	0.000179101	rs36183315	A	G	0.210881	23.4466	361194	2.16047e-05
5.04348e-06	25318285	16	0.00286536	0.000627949	rs117119080	C	T	0.0139225	20.8214	361194	1.5828e-06
3.92356e-06	44839888	18	0.000683604	0.000148112	rs12607072	A	G	0.391015	21.3024	361194	2.80878e-05
7.90861e-07	72978701	18	0.00245992	0.000498192	rs11872521	A	G	0.0213904	24.3808	361194	2.82596e-06
1.55235e-06	36605647	19	-0.000709493	0.000147674	rs2227260	C	T	0.605514	23.0828	361194	3.05305e-05
7.01892e-06	55115834	20	0.00103375	0.000230071	rs6069771	G	A	0.117083	20.1887	361194	1.15561e-05
2.3418e-09	33236696	20	0.00146513	0.000245322	rs56238684	C	G	0.0978192	35.668	361194	1.74296e-05

## Sheet: Table S3
Supplemental Table S3. Genetic variants that were used as instruments for age of initiation after using phenoscanner kick out of confounding factors.
chr.exposure	pos.exposure	SNP	effect_allele.exposure	other_allele.exposure	eaf.exposure	pval.exposure	beta.exposure	se.exposure	F	N	R2
2	63622470	rs7599208	C	T	0.558	1.71e-12	-0.0196171	0.00277984	49.8	341427	7.19479e-05
2	225450161	rs3768886	G	C	0.328	7.37e-09	0.0171402	0.00296581	33.4	341427	4.31243e-05
3	85699040	rs11915747	C	G	0.354	3.83e-13	0.0209896	0.00289134	52.7	341427	7.05957e-05
4	2881256	rs624833	T	G	0.309	8.61e-09	0.0172945	0.00300603	33.1	341427	4.13996e-05
8	27344719	rs11780471	G	A	0.0644	7e-11	0.0378504	0.00580598	42.5	341427	1.50002e-05
15	75360268	rs140485736	G	A	0.0131	1.41e-08	0.0654532	0.0115346	32.2	341427	2.43855e-06
17	31554533	rs319748	G	A	0.711	3.08e-08	-0.0170339	0.0030743	30.7	341427	3.6952e-05

## Sheet: Table S4
Supplemental Table S4. Genetic variants that were used as instruments for cigarettes per day after using phenoscanner kick out of confounding factors.
chr.exposure	pos.exposure	SNP	effect_allele.exposure	other_allele.exposure	eaf.exposure	pval.exposure	beta.exposure	se.exposure	F	N	R2
1	154548521	rs2072659	C	G	0.105	1.71e-12	-0.0652518	0.00924651	49.8	337334	2.77467e-05
3	16872929	rs2084533	C	T	0.319	1.22e-08	0.0336406	0.00590094	32.5	337334	4.18592e-05
3	48935583	rs7431710	G	A	0.644	1.82e-09	-0.0349579	0.0058102	36.2	337334	4.92056e-05
4	67904931	rs787362	T	A	0.452	4.5e-08	0.0304766	0.00557354	29.9	337334	4.39097e-05
6	26214473	rs806798	T	C	0.543	2.48e-08	-0.0308507	0.00553204	31.1	337334	4.57558e-05
7	32333642	rs215600	G	A	0.64	1.1e-17	-0.0492503	0.0057525	73.3	337334	0.000100128
8	27442127	rs73229090	C	A	0.113	2.44e-10	0.0554895	0.00876271	40.1	337334	2.38296e-05
8	42579203	rs58379124	T	C	0.748	9e-25	0.0669393	0.00650172	106	337334	0.000118462
8	64604218	rs790564	A	C	0.719	3.97e-11	-0.0408927	0.00619302	43.6	337334	5.22266e-05
9	136502369	rs3025383	T	C	0.18	2.22e-16	-0.0578394	0.00704521	67.4	337334	5.89815e-05
11	16377044	rs7951365	T	C	0.306	6.63e-11	0.0389511	0.00596781	42.6	337334	5.36365e-05
11	46465361	rs75494138	C	T	0.0618	1.45e-08	0.0598763	0.0105682	32.1	337334	1.10347e-05
11	113448762	rs7928017	C	A	0.413	3.14e-09	-0.0329314	0.00555848	35.1	337334	5.04505e-05
15	59155050	rs632811	A	G	0.351	1.03e-08	-0.0367137	0.00641048	32.8	337334	4.42992e-05
16	52074123	rs2386571	A	C	0.57	1.03e-08	-0.0318687	0.00556452	32.8	337334	4.76636e-05
19	4060707	rs895330	C	G	0.206	2.68e-08	-0.0390041	0.00701668	30.9	337334	2.99651e-05
19	41305530	rs34406232	C	A	0.0259	1.33e-18	-0.146992	0.0166972	77.5	337334	1.15924e-05
20	31047533	rs2424888	G	A	0.405	2.76e-09	0.0334848	0.00563586	35.3	337334	5.04332e-05
20	61986949	rs2273500	T	C	0.159	2.47e-18	0.0680938	0.00779553	76.3	337334	6.04905e-05

## Sheet: Table S5
Supplemental Table S5. Genetic variants that were used as instruments for drinks per week after using phenoscanner kick out of confounding factors.
chr.exposure	pos.exposure	SNP	effect_allele.exposure	other_allele.exposure	eaf.exposure	pval.exposure	beta.exposure	se.exposure	F	N	R2
1	165119792	rs10753661	G	A	0.702	4.24e-08	-0.0113656	0.00207506	30	941280	1.33348e-05
1	173848808	rs28680958	G	A	0.23	9.78e-09	-0.0135848	0.00236841	32.9	941280	1.23801e-05
2	44296002	rs62135521	G	T	0.0378	9.91e-09	-0.0263576	0.00459523	32.9	941280	2.54252e-06
2	45154908	rs528301	G	A	0.605	1.25e-15	0.0155919	0.00194899	64	941280	3.2497e-05
2	63269604	rs6739804	T	C	0.66	4.72e-10	-0.0129688	0.00208202	38.8	941280	1.84997e-05
2	144272376	rs4233567	C	T	0.34	3.83e-10	-0.0125899	0.00201085	39.2	941280	1.86905e-05
3	85403892	rs28732378	A	G	0.729	2.24e-14	-0.0167274	0.00219076	58.3	941280	2.44724e-05
4	39413780	rs28712821	G	A	0.594	1.1e-46	0.0283339	0.00197411	206	941280	0.000105558
4	42117559	rs16854020	G	A	0.127	4.82e-10	0.018083	0.0029068	38.7	941280	9.11675e-06
4	100279889	rs78234152	G	A	0.0986	2.18e-19	0.0276538	0.00307075	81.1	941280	1.53153e-05
4	103188709	rs13107325	C	T	0.0654	1.23e-20	-0.0364548	0.00391286	86.8	941280	1.12729e-05
4	143654889	rs331939	G	A	0.339	4.5e-09	-0.0119016	0.00202921	34.4	941280	1.63784e-05
5	87854395	rs4916723	A	C	0.404	8.07e-09	-0.0112709	0.00195315	33.3	941280	1.70366e-05
5	155902003	rs55872084	G	T	0.218	1.98e-08	0.0127314	0.0022684	31.5	941280	1.141e-05
7	69783020	rs10085696	A	G	0.201	1.24e-10	-0.0160517	0.00249471	41.4	941280	1.41271e-05
7	103812171	rs2299409	G	A	0.493	4.8e-08	-0.0105546	0.00193346	29.8	941280	1.58264e-05
7	153489744	rs6951574	T	C	0.459	4.44e-11	0.0127525	0.00193576	43.4	941280	2.28987e-05
8	126500031	rs28601761	C	G	0.405	7.6e-09	0.0112989	0.00195507	33.4	941280	1.71013e-05
9	108755622	rs55932213	A	G	0.701	1.8e-08	0.0124767	0.002216	31.7	941280	1.41176e-05
11	27694241	rs2049045	G	C	0.189	3.97e-08	-0.0137683	0.00250539	30.2	941280	9.8356e-06
11	47428565	rs4752999	C	T	0.321	2.03e-12	-0.0145643	0.00207008	49.5	941280	2.2924e-05
11	113412443	rs4309187	A	C	0.697	1.37e-12	0.0147908	0.00208756	50.2	941280	2.25263e-05
11	113655696	rs17542254	A	G	0.251	8.96e-10	0.0131418	0.00214605	37.5	941280	1.49795e-05
12	92081800	rs1387766	G	A	0.622	4.79e-08	-0.010827	0.00198336	29.8	941280	1.48871e-05
13	68117681	rs34704785	C	T	0.412	4.52e-08	-0.0105815	0.00193514	29.9	941280	1.53906e-05
14	57274519	rs1123285	C	G	0.339	1.36e-09	-0.0124183	0.00204989	36.7	941280	1.74734e-05
14	94844947	rs28929474	C	T	0.0154	2.39e-11	-0.0476809	0.00713966	44.6	941280	1.4369e-06
16	28526897	rs153106	T	C	0.409	3.63e-12	-0.0136118	0.00195858	48.3	941280	2.48067e-05
16	72338507	rs79616692	G	C	0.11	2.38e-09	0.0188085	0.00315231	35.6	941280	7.40532e-06
16	73912503	rs11860773	T	C	0.176	8.35e-10	-0.0150051	0.00244381	37.7	941280	1.1617e-05
16	85721809	rs13332432	C	G	0.296	5.94e-11	0.014005	0.00214072	42.8	941280	1.89504e-05
17	7733833	rs34121753	A	G	0.532	1.39e-08	0.0110694	0.00195072	32.2	941280	1.70343e-05
17	44189858	rs76640332	G	A	0.204	1.47e-18	-0.0210081	0.00238944	77.3	941280	2.66707e-05
19	49248730	rs838145	G	A	0.584	3.87e-16	-0.0157978	0.00194017	66.3	941280	3.4224e-05
20	25027630	rs6106989	G	A	0.628	3.81e-08	0.0108994	0.00198336	30.2	941280	1.49907e-05

## Sheet: Table S6
Supplemental Table S6. Genetic variants that were used as instruments for HIV after using phenoscanner kick out of confounding factors.
beta.exposure	pos.exposure	chr.exposure	pval.exposure	se.exposure	SNP	effect_allele.exposure	other_allele.exposure	eaf.exposure	F	N	R2
0.5923	164438811	2	4.74799e-06	0.1294	rs79856406	G	T	0.1019	20.9515	218792	1.75272e-05
0.3803	17981319	2	4.96901e-06	0.0833	rs300163	A	C	0.2952	20.8431	218792	3.96409e-05
0.3693	62026724	3	8.389e-06	0.0829	rs7636003	C	G	0.2984	19.8449	218792	3.79784e-05
-0.4028	13635051	5	1.70298e-06	0.0842	rs1373940	C	T	0.7064	22.8852	218792	4.3387e-05
-0.3611	63955835	6	9.99494e-06	0.0817	rs1039568	T	G	0.6841	19.5349	218792	3.85903e-05
1.3803	79129893	6	7.787e-06	0.3087	rs138035431	C	T	0.01925	19.9928	218792	3.45034e-06
1.5015	139400444	6	9.28304e-06	0.3387	rs12527502	T	C	0.01626	19.6526	218792	2.87356e-06
-0.5443	128108192	9	4.15203e-06	0.1182	rs13296311	A	G	0.125	21.2052	218792	2.12011e-05
0.6665	26499105	12	5.89997e-06	0.1471	rs74899400	T	G	0.07855	20.5293	218792	1.35829e-05
0.6102	58285452	13	8.14292e-07	0.1237	rs17176972	T	A	0.1131	24.3335	218792	2.23121e-05
-0.3638	105346240	14	2.18801e-06	0.0768	rs56110037	T	C	0.4868	22.439	218792	5.12435e-05
3.1483	84513562	16	1.789e-07	0.6031	rs34628943	A	G	0.006551	27.2504	218792	1.62116e-06
0.948	71103618	17	1.30701e-06	0.1959	rs78849743	T	C	0.04526	23.4179	218792	9.25009e-06
-0.4044	21377958	22	1.02499e-06	0.0828	rs929671	C	A	0.6931	23.854	218792	4.63824e-05

## Sheet: Table S7
Supplemental Table S7. Genetic variants that were used as instruments for nonionizing radiation after using phenoscanner kick out of confounding factors.
se.exposure	beta.exposure	pval.exposure	chr.exposure	pos.exposure	SNP	effect_allele.exposure	other_allele.exposure	eaf.exposure	F	N	R2
0.000569536	0.0025759	6.10464e-06	1	197971676	rs76547265	A	G	0.0188449	20.4558	361194	2.09429e-06
0.000441618	0.00197214	7.98252e-06	2	228473607	rs189919120	C	T	0.0324589	19.9426	361194	3.46796e-06
0.000232962	-0.00102951	9.91014e-06	2	180621168	rs150940485	C	G	0.120748	19.5295	361194	1.14808e-05
0.000597318	0.00290075	1.19652e-06	2	41885324	rs191036415	G	C	0.0179234	23.5836	361194	2.29861e-06
0.00026719	0.00119967	7.1259e-06	3	379794	rs390324	G	A	0.0937883	20.1597	361194	9.48748e-06
0.000259835	0.00123149	2.14304e-06	3	33115586	rs11129544	T	C	0.0935207	22.4629	361194	1.05444e-05
0.000307166	0.00142552	3.47024e-06	3	32120845	rs79770013	G	T	0.0651877	21.5378	361194	7.26741e-06
0.000159366	-0.000715758	7.08207e-06	3	15400585	rs1971346	T	A	0.347527	20.1716	361194	2.53269e-05
0.000329484	0.00146488	8.75105e-06	4	155627814	rs10517596	T	C	0.0557872	19.7668	361194	5.7654e-06
0.000358135	0.00185123	2.35375e-07	4	96540946	rs62306731	C	T	0.0469004	26.7194	361194	6.6135e-06
0.000154183	0.000714664	3.56796e-06	4	37838135	rs56144710	T	C	0.446001	21.4848	361194	2.93944e-05
0.000387851	0.00174143	7.12656e-06	4	21678262	rs17495164	C	T	0.0395854	20.1596	361194	4.2439e-06
0.000191729	-0.000852033	8.83487e-06	4	55358779	rs13151127	A	G	0.192561	19.7486	361194	1.70022e-05
0.000178846	0.00080746	6.3387e-06	5	78635652	rs10037460	C	T	0.279138	20.3837	361194	2.27114e-05
0.000317071	0.00145083	4.74745e-06	5	159542209	rs79827709	C	G	0.0606821	20.9373	361194	6.60819e-06
0.00017744	-0.000809766	5.02979e-06	6	141450429	rs3011890	T	C	0.741846	20.8265	361194	2.2085e-05
0.000198555	0.000903645	5.33839e-06	6	152426964	rs113129797	A	G	0.182231	20.7126	361194	1.70914e-05
0.000195477	-0.000866132	9.3888e-06	6	105948763	rs9486125	A	G	0.184813	19.6326	361194	1.63778e-05
0.000611285	0.00272056	8.56683e-06	6	79354605	rs10455351	T	G	0.016966	19.8075	361194	1.82922e-06
0.000496123	0.00223946	6.36605e-06	7	15641920	rs75132506	G	A	0.0244456	20.3755	361194	2.6906e-06
0.000531218	0.00245472	3.82182e-06	7	16679981	rs117498577	G	A	0.0207409	21.353	361194	2.40145e-06
0.000572842	0.00258791	6.25461e-06	8	4796044	rs147028967	A	C	0.0204946	20.4093	361194	2.26863e-06
0.000423561	0.00195452	3.94212e-06	9	119793515	rs73657622	A	C	0.033039	21.2936	361194	3.76681e-06
0.000334267	0.00153866	4.16428e-06	9	1516385	rs117518502	T	C	0.055309	21.1884	361194	6.13018e-06
0.000684699	0.00312039	5.18299e-06	9	107203602	rs145175815	T	C	0.0124698	20.7691	361194	1.41618e-06
0.000222811	-0.00107305	1.46551e-06	11	49546823	rs77620645	G	A	0.133218	23.1935	361194	1.48296e-05
0.000493268	0.00224037	5.57686e-06	11	91425657	rs114868089	G	A	0.0241904	20.6288	361194	2.69632e-06
0.000503101	0.00250234	6.56705e-07	11	8987926	rs80345945	T	C	0.0235515	24.739	361194	3.15021e-06
0.000558102	-0.00247037	9.58562e-06	12	25905089	rs11048203	C	G	0.0186714	19.5928	361194	1.98782e-06
0.000407073	-0.00194326	1.80921e-06	12	32081695	rs148588914	T	C	0.0368757	22.7886	361194	4.48156e-06
0.000188874	0.000841508	8.37645e-06	16	17610970	rs36183315	A	G	0.210881	19.8505	361194	1.82912e-05
0.000662211	0.00312809	2.3167e-06	16	25318285	rs117119080	C	T	0.0139225	22.3134	361194	1.69622e-06
0.000156459	0.000691646	9.84464e-06	16	1307404	rs35116045	T	C	0.382946	19.5419	361194	2.55692e-05
0.000151941	-0.0006753	8.81333e-06	17	31826041	rs12942506	C	A	0.467962	19.7535	361194	2.72324e-05
0.000525378	0.00242436	3.94149e-06	18	72978701	rs11872521	A	G	0.0213904	21.2937	361194	2.46813e-06
0.000217873	0.000962486	9.98137e-06	18	10683336	rs76200185	C	G	0.141473	19.5156	361194	1.3125e-05
0.000156193	0.000733195	2.678e-06	18	44839888	rs12607072	A	G	0.391015	22.0351	361194	2.9054e-05
0.000155732	-0.000701284	6.69777e-06	19	36605647	rs2227260	C	T	0.605514	20.2783	361194	2.68211e-05
0.000153779	0.000726373	2.31921e-06	21	41882205	rs2094876	A	G	0.584791	22.3113	361194	2.99973e-05

## Sheet: Table S8
Supplemental Table S8. Genetic variants that were used as instruments for smoking cessation after using phenoscanner kick out of confounding factors.
chr.exposure	pos.exposure	SNP	effect_allele.exposure	other_allele.exposure	eaf.exposure	pval.exposure	beta.exposure	se.exposure	F	N	R2
8	42602668	rs60749569	A	T	0.0757	1.95e-08	-0.052674	0.00938515	31.5	547219	8.05542e-06
9	136467344	rs3025327	G	C	0.0935	1.96e-24	0.0847918	0.00831452	104	547219	3.22167e-05
11	16379226	rs7127006	G	A	0.278	2.24e-08	0.0324082	0.00579273	31.3	547219	2.29612e-05
15	76606591	rs12911035	T	C	0.533	3.75e-08	0.0285021	0.00517792	30.3	547219	2.75648e-05
15	78883813	rs518425	A	G	0.307	7.57e-11	-0.0371474	0.00570487	42.4	547219	3.2969e-05
19	41353107	rs56113850	T	C	0.568	2.52e-26	-0.0552786	0.00520017	113	547219	0.00010134
22	41854446	rs9607805	C	T	0.694	2.97e-09	0.034368	0.00579273	35.2	547219	2.73207e-05

## Sheet: Table S9
Supplemental Table S9. Genetic variants that were used as instruments for smoking initiation after using phenoscanner kick out of confounding factors.
chr.exposure	pos.exposure	SNP	effect_allele.exposure	other_allele.exposure	eaf.exposure	pval.exposure	beta.exposure	se.exposure	F	N	R2
1	8481016	rs301805	T	G	0.559	2.8e-09	0.0214679	0.00361329	35.3	1232091	1.41258e-05
1	50625979	rs6669839	C	T	0.204	3.36e-09	0.0260041	0.0043955	35	1232091	9.22568e-06
1	66470206	rs2186122	A	T	0.561	3.61e-13	0.0260573	0.00358602	52.8	1232091	2.11081e-05
1	73766037	rs7555507	C	T	0.496	1.14e-11	-0.0241444	0.00355604	46.1	1232091	1.87068e-05
1	87905828	rs2050586	G	C	0.355	3e-08	-0.0205467	0.00370828	30.7	1232091	1.14107e-05
1	154206358	rs12027999	T	C	0.124	5.76e-10	-0.0330855	0.00533915	38.4	1232091	6.77087e-06
1	210304319	rs2046850	C	T	0.187	3.03e-08	-0.0248139	0.00447842	30.7	1232091	7.57631e-06
2	45159091	rs1004787	G	A	0.581	5.27e-17	0.0299231	0.0035714	70.2	1232091	2.77405e-05
2	58171220	rs1518393	A	C	0.631	2.03e-08	0.0205357	0.00365894	31.5	1232091	1.19057e-05
2	60024857	rs7585579	C	G	0.505	1.88e-09	0.0223996	0.0037281	36.1	1232091	1.46484e-05
2	104088751	rs266047	G	A	0.529	3.36e-16	-0.0305098	0.00373855	66.6	1232091	2.69363e-05
2	146143090	rs13030994	G	A	0.485	3.56e-24	0.0360925	0.0035563	103	1232091	4.17612e-05
2	155682556	rs1445649	T	C	0.525	1.68e-11	0.0239932	0.00356484	45.3	1232091	1.83374e-05
2	162802993	rs12474587	G	T	0.404	1.25e-14	0.0276329	0.00358234	59.5	1232091	2.32558e-05
2	182034448	rs6433897	T	C	0.754	3.16e-08	0.0224483	0.00405809	30.6	1232091	9.2133e-06
2	200937901	rs2107300	C	G	0.845	3.27e-08	-0.027201	0.00492533	30.5	1232091	6.48449e-06
2	226332033	rs4674993	A	G	0.207	1.32e-08	-0.0252122	0.00443618	32.3	1232091	8.60663e-06
3	5725560	rs11721059	C	T	0.474	2.17e-08	0.0199357	0.00356335	31.3	1232091	1.26676e-05
3	75009019	rs11712680	A	C	0.174	3.51e-09	-0.0270476	0.00457843	34.9	1232091	8.1422e-06
3	85624131	rs6788098	A	T	0.623	1.91e-17	-0.0313461	0.00368905	72.2	1232091	2.75267e-05
3	85996562	rs7631735	G	T	0.603	2.79e-08	0.0202273	0.00364471	30.8	1232091	1.19687e-05
3	117804154	rs1154693	A	G	0.856	3.12e-11	0.0326217	0.00491232	44.1	1232091	8.82393e-06
4	28456089	rs292071	T	C	0.244	4.08e-09	0.0235822	0.00400909	34.6	1232091	1.03604e-05
4	94052854	rs1160685	C	G	0.478	7.2e-09	0.0207724	0.00358893	33.5	1232091	1.35685e-05
4	140927812	rs13145728	G	C	0.358	2.14e-10	-0.0232512	0.00366263	40.3	1232091	1.50352e-05
4	147797214	rs10001365	G	A	0.405	6.65e-12	-0.0249918	0.00364155	47.1	1232091	1.84238e-05
5	60374912	rs6893752	A	G	0.766	3.25e-09	-0.0240995	0.00407357	35	1232091	1.01836e-05
5	87756918	rs4571506	C	T	0.492	1.09e-14	-0.0275747	0.00356881	59.7	1232091	2.42209e-05
5	103816655	rs12186738	G	T	0.154	3.42e-11	-0.0332644	0.00502051	43.9	1232091	9.28416e-06
5	106834363	rs72789632	C	T	0.12	5.02e-10	-0.0328856	0.00528628	38.7	1232091	6.6338e-06
5	154839646	rs1385108	C	T	0.239	3e-09	0.0246617	0.00415673	35.2	1232091	1.03923e-05
5	166989513	rs4044321	A	G	0.642	6.08e-14	-0.0278417	0.00371058	56.3	1232091	2.10046e-05
6	52916062	rs222449	A	T	0.793	1.08e-08	-0.0253208	0.00442796	32.7	1232091	8.71321e-06
6	67405337	rs10498846	C	T	0.473	6.62e-09	0.0206103	0.00355561	33.6	1232091	1.35956e-05
6	98748008	rs9401770	G	A	0.273	3.47e-12	0.0277307	0.003986	48.4	1232091	1.5593e-05
6	111644332	rs240963	T	C	0.836	2.16e-17	-0.0410444	0.00483712	72	1232091	1.6024e-05
7	1708080	rs4236259	T	G	0.499	3.35e-12	-0.0247689	0.00355661	48.5	1232091	1.96819e-05
7	1889773	rs10260968	G	A	0.597	1.75e-08	-0.0203218	0.00360938	31.7	1232091	1.23801e-05
7	3438243	rs13246563	C	G	0.526	3.45e-10	-0.0234631	0.00373798	39.4	1232091	1.59458e-05
7	69735251	rs12112638	A	G	0.275	1.34e-09	-0.024526	0.00404299	36.8	1232091	1.19098e-05
7	96629103	rs11768481	C	A	0.347	7e-10	-0.0232017	0.00376381	38	1232091	1.3977e-05
7	99185406	rs12333760	T	C	0.204	1.44e-09	-0.0290467	0.00480127	36.6	1232091	9.64743e-06
7	117523709	rs10233018	A	G	0.503	2.75e-14	0.027069	0.00355741	57.9	1232091	2.34958e-05
7	133589846	rs10279261	G	A	0.619	5e-09	-0.0214194	0.00366263	34.2	1232091	1.30927e-05
8	27426077	rs1565735	T	A	0.212	3.42e-17	-0.037618	0.0044613	71.1	1232091	1.92805e-05
8	59814666	rs13261666	G	T	0.522	3.9e-14	-0.0268946	0.00355604	57.2	1232091	2.31676e-05
8	65073605	rs12545053	A	G	0.397	2.43e-08	0.0202808	0.00363668	31.1	1232091	1.20852e-05
8	92775386	rs10956809	G	C	0.442	6.32e-09	-0.0207811	0.00357975	33.7	1232091	1.34919e-05
8	93201036	rs1899896	C	T	0.286	1.04e-11	0.0264481	0.00388691	46.3	1232091	1.53473e-05
9	3014254	rs4543592	T	C	0.468	7.46e-10	0.0219314	0.00356244	37.9	1232091	1.53174e-05
9	11070165	rs10114490	G	A	0.198	1.81e-08	-0.0255148	0.00453171	31.7	1232091	8.17121e-06
10	8803551	rs10905461	T	C	0.718	7.35e-09	-0.0239554	0.00414505	33.4	1232091	1.09776e-05
10	21766969	rs10159545	C	G	0.375	1.84e-12	0.0262501	0.00372727	49.6	1232091	1.88704e-05
10	63674885	rs7921378	G	C	0.463	8.26e-13	-0.0254601	0.00355815	51.2	1232091	2.06639e-05
10	104563808	rs12356821	G	C	0.14	6.27e-15	0.03937	0.0050491	60.8	1232091	1.18828e-05
10	125680419	rs9423279	C	G	0.641	3.21e-08	-0.0205132	0.00370828	30.6	1232091	1.14304e-05
11	7950797	rs4523689	A	G	0.408	1.55e-08	-0.0206091	0.00364321	32	1232091	1.25464e-05
11	85980958	rs7929518	A	G	0.765	1.56e-08	0.0242377	0.00428466	32	1232091	9.33827e-06
11	112911004	rs7938812	T	G	0.424	2.71e-33	0.0437914	0.00363668	145	1232091	5.74835e-05
12	16748721	rs11057005	A	G	0.43	4.85e-09	-0.0209298	0.00357892	34.2	1232091	1.36068e-05
12	69655167	rs7969559	A	G	0.688	7.31e-10	-0.0243756	0.00395946	37.9	1232091	1.32059e-05
12	121389500	rs1971318	C	T	0.141	7.06e-09	0.0285074	0.00492533	33.5	1232091	6.58634e-06
13	38357471	rs3904512	G	A	0.429	3.23e-09	-0.0211589	0.0035765	35	1232091	1.39171e-05
13	66947124	rs9540729	A	T	0.501	3.82e-08	-0.0195522	0.00355789	30.2	1232091	1.22555e-05
13	100548329	rs7322872	C	T	0.782	3.58e-09	-0.0255713	0.00433474	34.8	1232091	9.63007e-06
14	29500130	rs76214862	A	C	0.202	3.99e-08	-0.0249903	0.00454745	30.2	1232091	7.90221e-06
15	47935843	rs1435741	G	A	0.425	2.64e-16	0.0294151	0.00359095	67.1	1232091	2.66174e-05
15	83922387	rs12441907	C	A	0.186	1.06e-10	-0.0292051	0.00452262	41.7	1232091	1.02485e-05
16	717085	rs7197072	C	T	0.238	2.77e-09	-0.0247672	0.0041686	35.3	1232091	1.03919e-05
16	17575065	rs12923427	C	T	0.204	4.44e-08	-0.0239087	0.0043724	29.9	1232091	7.88137e-06
16	65604652	rs4785836	T	C	0.398	2.26e-08	-0.0204704	0.00365894	31.3	1232091	1.21734e-05
16	87443734	rs1050847	C	T	0.505	1.67e-09	-0.0216231	0.00358893	36.3	1232091	1.47296e-05
17	2072949	rs11658881	A	G	0.418	2.43e-08	0.0201357	0.00361066	31.1	1232091	1.22814e-05
17	7795972	rs11078713	A	G	0.454	2.23e-08	-0.0201721	0.00360561	31.3	1232091	1.25945e-05
17	30657058	rs7224742	C	T	0.595	1.43e-08	-0.0207099	0.00365532	32.1	1232091	1.25564e-05
18	42632652	rs72896886	G	C	0.144	2.75e-08	-0.0268885	0.00483712	30.9	1232091	6.18275e-06
18	50026142	rs6508144	C	G	0.563	7.97e-09	-0.0206935	0.00358602	33.3	1232091	1.32991e-05
18	72535282	rs11872397	G	A	0.252	1.43e-09	-0.0247725	0.00409478	36.6	1232091	1.11988e-05
19	4474725	rs76608582	C	A	0.0389	1.94e-09	-0.0495575	0.00825958	36	1232091	2.18478e-06
20	54387374	rs56820925	C	T	0.347	1.73e-08	-0.0218638	0.00387715	31.8	1232091	1.16965e-05
22	28781758	rs134529	T	C	0.349	4.85e-08	-0.019984	0.00366078	29.8	1232091	1.09903e-05

## Sheet: Table S10
Supplemental Table S10. Genetic variants that were used as instruments for lifetime smoking after using phenoscanner kick out of confounding factors.
SNP	chr.exposure	pos.exposure	effect_allele.exposure	other_allele.exposure	eaf.exposure	beta.exposure	se.exposure	pval.exposure	F	N	R2
rs6692614	1	7524976	C	G	0.42081	-0.00781565	0.00140722	2.8e-08	30.8465	462690	3.24977e-05
rs4949465	1	32178489	T	C	0.869552	-0.0116055	0.00205788	1.7e-08	31.8044	462690	1.55941e-05
rs1933270	1	49977965	T	G	0.363726	0.00921831	0.00143808	1.5e-10	41.09	462690	4.1105e-05
rs7528604	1	66407352	G	A	0.565613	0.00965269	0.00140141	5.7e-12	47.4424	462690	5.03851e-05
rs11210229	1	73860028	A	G	0.383666	0.011702	0.00142273	2e-16	67.6512	462690	6.91488e-05
rs7553348	1	75005067	G	A	0.437656	0.00963399	0.00139643	5.2e-12	47.5964	462690	5.06348e-05
rs1931263	1	96175101	G	T	0.510321	-0.00760874	0.0013858	4e-08	30.1456	462690	3.25626e-05
rs7519626	1	99514554	C	T	0.323676	0.00842015	0.00147893	1.2e-08	32.4149	462690	3.06725e-05
rs9435340	1	107593201	T	A	0.344234	0.00834773	0.00146424	1.2e-08	32.5022	462690	3.17143e-05
rs10918701	1	162090536	G	A	0.372247	0.00802389	0.00143191	2.1e-08	31.4006	462690	3.17175e-05
rs6741228	2	22548774	T	C	0.433309	0.00793282	0.00140363	1.6e-08	31.9411	462690	3.39027e-05
rs62135536	2	44326028	C	T	0.968256	0.0243444	0.00396165	8e-10	37.7612	462690	5.01693e-06
rs7569203	2	45154418	A	C	0.688725	-0.0107595	0.0015002	7.4e-13	51.4382	462690	4.76668e-05
rs13016665	2	57995348	C	A	0.576725	-0.00848745	0.0014118	1.8e-09	36.1417	462690	3.81364e-05
rs4671357	2	60136176	T	C	0.518819	-0.00944175	0.00138991	1.1e-11	46.1457	462690	4.97962e-05
rs2678670	2	104469564	A	T	0.485528	0.00873079	0.00138756	3.1e-10	39.5916	462690	4.27484e-05
rs62155874	2	105973094	A	G	0.87336	-0.0169073	0.00208546	5.2e-16	65.7271	462690	3.14231e-05
rs3811038	2	113240183	T	C	0.723852	-0.00954466	0.00155745	8.9e-10	37.5572	462690	3.24507e-05
rs2890772	2	146175106	G	T	0.413181	-0.0136979	0.00140672	2.1e-22	94.8184	462690	9.9375e-05
rs62175972	2	161362830	T	C	0.965939	0.0217461	0.00385678	1.7e-08	31.7916	462690	4.52127e-06
rs3769949	2	166199284	T	A	0.527845	-0.00825646	0.00138563	2.5e-09	35.5053	462690	3.82494e-05
rs4473348	2	182073742	A	T	0.249978	-0.0104317	0.00159675	6.4e-11	42.6812	462690	3.45901e-05
rs12623702	2	202885506	A	G	0.613375	-0.00977238	0.00142787	7.7e-12	46.8407	462690	4.80153e-05
rs6779302	3	16859710	G	T	0.632921	-0.00875253	0.0014392	1.2e-09	36.9849	462690	3.71427e-05
rs6778080	3	49317338	T	C	0.267372	0.0111141	0.00156621	1.3e-12	50.3557	462690	4.26371e-05
rs812887	3	77576162	A	G	0.414385	0.00824801	0.00141024	5e-09	34.2068	462690	3.58813e-05
rs421983	3	84892866	T	C	0.519028	0.00870743	0.00138561	3.3e-10	39.491	462690	4.26136e-05
rs326341	3	107811142	G	A	0.524943	0.00943522	0.00139247	1.2e-11	45.9127	462690	4.94914e-05
rs73220544	3	131074511	A	C	0.842295	-0.0108189	0.0019126	1.5e-08	31.9976	462690	1.83725e-05
rs9842947	3	157412246	C	T	0.326165	-0.00877189	0.00148073	3.1e-09	35.0941	462690	3.334e-05
rs624833	4	2881256	T	G	0.694697	0.00928567	0.00150361	6.6e-10	38.1378	462690	3.49641e-05
rs61796681	4	23678196	A	T	0.912365	-0.0134163	0.00244752	4.2e-08	30.0478	462690	1.03848e-05
rs317021	4	35418368	T	A	0.814287	-0.011567	0.00179087	1.1e-10	41.717	462690	2.72692e-05
rs72678864	4	112422145	G	A	0.828591	0.0123829	0.0018387	1.6e-11	45.3548	462690	2.78443e-05
rs17576594	4	147952241	G	A	0.7235	0.0109502	0.00155159	1.7e-12	49.807	462690	4.30689e-05
rs11948770	5	13246336	T	C	0.768248	-0.0102364	0.00164524	4.9e-10	38.7111	462690	2.97921e-05
rs10052591	5	50812738	T	C	0.573358	0.00839979	0.00140216	2.1e-09	35.8874	462690	3.79464e-05
rs4571506	5	87756918	C	T	0.539523	0.00787701	0.00139172	1.5e-08	32.0346	462690	3.44015e-05
rs4957528	5	106420589	A	C	0.208497	-0.0101225	0.00172212	4.2e-09	34.5501	462690	2.46457e-05
rs986391	5	166993972	G	A	0.366555	0.0111388	0.0014379	9.4e-15	60.0094	462690	6.02292e-05
rs13153393	5	167604213	A	G	0.883937	-0.0137451	0.00217329	2.5e-10	40	462690	1.77384e-05
rs245774	5	170530930	A	G	0.271691	-0.00901601	0.00155972	7.4e-09	33.4145	462690	2.85803e-05
rs6935954	6	26255451	A	G	0.421108	0.0095817	0.00140192	8.2e-12	46.7131	462690	4.92232e-05
rs2254710	6	37477000	C	A	0.236356	0.00899636	0.00163085	3.5e-08	30.4303	462690	2.37412e-05
rs2894808	6	52861990	T	A	0.922121	-0.0152983	0.0025912	3.5e-09	34.8566	462690	1.08201e-05
rs12202536	6	67475273	A	G	0.512754	-0.00823391	0.00138601	2.8e-09	35.2923	462690	3.81133e-05
rs7766610	6	111707821	C	A	0.182634	0.0125839	0.00179283	2.2e-12	49.2666	462690	3.179e-05
rs1922018	7	3560401	C	T	0.364422	0.0100328	0.00143771	3e-12	48.6969	462690	4.87545e-05
rs10226228	7	32315613	A	G	0.62964	-0.0114099	0.00143702	2e-15	63.0432	462690	6.35469e-05
rs11768481	7	96629103	C	A	0.666168	0.00901238	0.00147464	9.9e-10	37.3514	462690	3.59053e-05
rs6962772	7	99081730	A	G	0.845551	0.011064	0.00191645	7.8e-09	33.3295	462690	1.88146e-05
rs10282292	7	111092478	C	T	0.361838	0.00896219	0.0014469	5.9e-10	38.3664	462690	3.82945e-05
rs2401924	7	115057862	G	C	0.501955	0.0105718	0.00138906	2.7e-14	57.9236	462690	6.25935e-05
rs7807019	7	117543063	A	G	0.540327	-0.0104211	0.00139062	6.7e-14	56.1578	462690	6.02915e-05
rs4568549	7	132312481	C	A	0.503149	-0.00762068	0.00138689	3.9e-08	30.1928	462690	3.26262e-05
rs4731925	7	132664757	C	T	0.315607	-0.00829239	0.00149022	2.6e-08	30.9641	462690	2.89102e-05
rs35169606	8	9604066	T	G	0.612204	0.00877627	0.00144385	1.2e-09	36.9467	462690	3.79154e-05
rs11783093	8	27425349	C	T	0.838811	0.01571	0.00189655	1.2e-16	68.6157	462690	4.01017e-05
rs2062882	8	91839576	G	A	0.586782	-0.0081103	0.00141998	1.1e-08	32.6219	462690	3.41905e-05
rs72674867	8	95578201	A	T	0.764568	0.00898766	0.00163396	3.8e-08	30.2559	462690	2.35414e-05
rs4543592	9	3014254	T	C	0.519912	-0.00866243	0.0013891	4.5e-10	38.8877	462690	4.19569e-05
rs7039819	9	82430418	G	A	0.427307	0.00873433	0.00140501	5.1e-10	38.6456	462690	4.08792e-05
rs1246265	9	86761745	T	C	0.30456	-0.00886526	0.00150907	4.2e-09	34.5115	462690	3.15963e-05
rs1221148	9	122046875	C	G	0.587062	0.00916504	0.00140711	7.3e-11	42.4241	462690	4.44551e-05
rs13296519	9	128471924	G	T	0.606385	-0.00970128	0.00141888	8.1e-12	46.7484	462690	4.82311e-05
rs113382419	9	136463019	C	A	0.889325	-0.0282339	0.00221376	3e-37	162.66	462690	6.92039e-05
rs11255908	10	8802912	T	G	0.743485	-0.0100713	0.00158809	2.3e-10	40.218	462690	3.31547e-05
rs10823968	10	74738269	A	T	0.632969	0.00813544	0.00145258	2.1e-08	31.3676	462690	3.14997e-05
rs17553262	10	92912773	A	C	0.884605	-0.0127323	0.00218148	5.3e-09	34.0652	462690	1.5031e-05
rs7077678	10	104438565	C	T	0.623429	0.00855025	0.00143575	2.6e-09	35.465	462690	3.59893e-05
rs12244388	10	104640052	G	A	0.661124	-0.0132503	0.00146413	1.4e-19	81.9016	462690	7.93151e-05
rs34866095	11	16377356	A	G	0.686187	-0.00857198	0.00150558	1.2e-08	32.4156	462690	3.01723e-05
rs75742406	11	17070365	G	A	0.738854	0.00961948	0.00158486	1.3e-09	36.8401	462690	3.07258e-05
rs17309874	11	27667236	G	A	0.740357	-0.0112899	0.00158234	9.7e-13	50.9074	462690	4.22998e-05
rs4391802	11	28674592	A	G	0.707464	0.0103191	0.00152789	1.4e-11	45.6141	462690	4.08059e-05
rs112282219	11	46632809	G	A	0.958949	-0.0231662	0.00350418	3.8e-11	43.7056	462690	7.43697e-06
rs9919670	11	112877304	G	A	0.612185	-0.0152438	0.00142114	7.6e-27	115.057	462690	0.000118076
rs530916	11	121549091	A	G	0.439502	-0.00782281	0.00139461	2e-08	31.4644	462690	3.35039e-05
rs74086911	12	50015942	G	A	0.925459	0.0148021	0.00264197	2.1e-08	31.39	462690	9.36016e-06
rs10879871	12	75380511	T	G	0.343436	-0.00957988	0.00145803	5e-11	43.1705	462690	4.20775e-05
rs12831617	12	84758368	C	T	0.764305	-0.00918459	0.00163314	1.9e-08	31.6281	462690	2.4628e-05
rs6562474	13	67332812	C	G	0.650606	0.00836914	0.0014611	1e-08	32.8097	462690	3.22385e-05
rs7333559	13	100546450	G	A	0.211711	0.01074	0.00170716	3.2e-10	39.5786	462690	2.85515e-05
rs860326	14	57342912	C	T	0.427696	0.00833808	0.0014023	2.7e-09	35.355	462690	3.74069e-05
rs7155595	14	77502546	A	C	0.674282	-0.00885162	0.00148508	2.5e-09	35.526	462690	3.37263e-05
rs3742365	14	104198251	T	C	0.595136	-0.0107929	0.0014159	2.5e-14	58.1047	462690	6.05169e-05
rs35175834	15	47680815	G	A	0.78844	-0.0164032	0.00169847	4.6e-22	93.2699	462690	6.72486e-05
rs28485305	15	74044197	C	T	0.631482	0.00800666	0.00143887	2.6e-08	30.9642	462690	3.11472e-05
rs8042134	15	97514404	T	G	0.541083	-0.00994136	0.0014011	1.3e-12	50.3447	462690	5.4037e-05
rs6598539	15	99204483	T	C	0.488672	-0.00815056	0.00138941	4.5e-09	34.4123	462690	3.71682e-05
rs11861214	16	746611	G	T	0.78364	0.00945079	0.00168455	2e-08	31.4752	462690	2.30676e-05
rs12708665	16	24728227	A	G	0.284632	-0.0090871	0.00153886	3.5e-09	34.87	462690	3.06906e-05
rs57611503	16	31165795	G	A	0.484578	0.00774344	0.00141026	4e-08	30.1488	462690	3.25489e-05
rs60952428	16	75640521	T	C	0.909149	0.0134109	0.00241933	3e-08	30.7274	462690	1.09706e-05
rs1050847	16	87443734	C	T	0.425845	0.00797046	0.00140503	1.4e-08	32.1807	462690	3.40107e-05
rs8614	17	27588806	C	A	0.817489	-0.0114612	0.00179679	1.8e-10	40.6879	462690	2.62408e-05
rs732083	17	37834367	G	A	0.333362	0.00834823	0.00147311	1.5e-08	32.1158	462690	3.08507e-05
rs28635466	17	46983820	G	A	0.696005	0.00844234	0.00150481	2e-08	31.4748	462690	2.8786e-05
rs67596067	17	50333733	G	A	0.648812	-0.00887666	0.00145843	1.2e-09	37.0449	462690	3.6486e-05
rs62098013	18	50863861	G	A	0.63991	-0.00856663	0.00145676	4.1e-09	34.5815	462690	3.4444e-05
rs76608582	19	4474725	C	A	0.953011	0.0216317	0.00344003	3.2e-10	39.5418	462690	7.65404e-06
rs35343344	19	18471610	C	A	0.732713	0.00918144	0.00159594	8.8e-09	33.097	462690	2.80182e-05
rs4814873	20	19616429	C	T	0.76659	0.00971214	0.00163637	2.9e-09	35.2263	462690	2.72452e-05
rs12481282	20	44761377	G	C	0.722343	-0.00894356	0.00154935	7.8e-09	33.3213	462690	2.88878e-05
rs348809	20	59032097	A	G	0.347637	-0.00828381	0.00145602	1.3e-08	32.3687	462690	3.17308e-05
rs6011779	20	61984317	C	T	0.191239	0.0191152	0.00176364	2.3e-27	117.473	462690	7.8537e-05
rs2838834	21	46665208	C	T	0.699459	-0.00936489	0.00151488	6.3e-10	38.2163	462690	3.4726e-05
rs136233	22	31212410	A	G	0.809084	-0.00995614	0.00176918	1.8e-08	31.6693	462690	2.11453e-05
rs202645	22	41798520	A	G	0.202939	-0.0101598	0.00172497	3.9e-09	34.6902	462690	2.42552e-05

[truncated: 10 more sheets: Table S11, Table S12, Table S13, Table S14, Table S15, Table S16, Table S17, Table S18, Table S19, Table S20]
